# Supplementary material for: Effect of Different Host Plants on Life Type Characteristics of Three Spider Mite Pests (Acari: Prostigmata: Tetranychidae)
Source: Animals (Basel). 2023 Nov 7;13(22):3433. doi: 10.3390/ani13223433 (PMC10668636; doi:10.3390/ani13223433)
Supplement: Supplementary file 1 [file animals-13-03433-s001.zip]

Archive with 1 entries (1 files):
- animals-2672994-SI.pdf
